# Supplementary material for: A new tool for engineering Phaeodactylum tricornutum: the METE promoter drives both high expression and B12 ‐tuneable regulation of transgenes
Source: Plant J. 2025 Oct 21;124(2):e70210. doi: 10.1111/tpj.70210 (PMC12538271; doi:10.1111/tpj.70210)
Supplement: Supplementary file 10 — Table S1. Summary of selected transcriptomic studies of P. tricornutum under nutrient‐stress conditions. Nutrient stress, analytic method, and time point at which samples were analysed after applying the nutrient stress are summarised. Each study calculated the percentage of genes or transcripts with a differential gene expression (DGE) after applying the nutrient stress. Table S2. Oligonucleotides used in this study. Forward (fw) and reverse (rv) primers used in this study. Restriction sites used for cloning are indicated in bold. Underlined nucleotides are specific 4 nt overhangs used for Golden Gate‐based cloning. Table S3. Plasmids used in this study. The majority of plasmids were assembled following a Golden Gate cloning strategy and using previously developed parts (pCM0, Crozet et al. 2018) and backbone plasmids (pICH, Engler et al., 2014). Table S4. Sequence information for motif search. Summary of motifs found in diatom THIC genes and other genes downregulated by cobalamin supplementation. The position denotes the distance between the 3′ end of the motif and the start codon of the gene. The genes whose promoter regions were used to find the motif with the MEME software are labelled as ‘Training’; those that have been experimentally confirmed to be downregulated by cobalamin supplementation and have not been used in the MEME search are labelled ‘Test’. The 5′ and 3′ flanking sequences for the motif are included. PtMETE1‐4 correspond to the blue boxes in Figure 6. As negative controls, eight genes that are not influenced by cobalamin supplementation have also been searched for the motif. The gene ID, assembly, sequence source, and a brief description of protein function are listed. [file TPJ-124-0-s009.xlsx]

## Sheet: Index
A new tool for engineering Phaeodactylum tricornutum: the METE promoter drives both high expression and B12-tuneable regulation of transgenes
Hickland et al. 2025
Supplementary Table S1: Summary of selected transcriptomic studies of P. tricornutum under nutrient-stress conditions.
Supplementary Table S2: Oligonucleotides used in this study.
Supplementary Table S3: Plasmids used in this study.
Supplementary Table S1: Summary of selected transcriptomic studies of P. tricornutum under nutrient-stress conditions.
Supplementary Table S4: Sequence information for motif search.

## Sheet: Table S1
Table S1: Summary of selected transcriptomic studies in P. tricornutum under nutrient stress conditions.
Nutrient stress, analytic method and time point at which samples were analysed after applying the nutrient stress are summarised. Each study calculated the percentage of genes showing a differential gene expression (DGE) after applying the nutrient stress.
Nutrient stress	Timepoint (h)	Method	DGE (% )	Reference
Nitrogen	48	Microarray	52	Alipanah et al. 2015
Nitrogen	72	Microarray	65	Alipanah et al. 2015
Nitrogen	48	RNAseq	55	Levitan et al. 2015
Nitrogen	20	RNAseq	47	Matthijs et al. 2015
Phosphorous	48	RNAseq	28	Yang et al. 2014
Phosphorous	96	RNAseq	64	Cruz de Carvalho et al. 2016
Iron	144	RNAseq	16	Bertrand et al. 2012
B12	144	RNAseq	6	Bertrand et al. 2012

## Sheet: Table S2
Table S2: Oligonucleotides used in this study.
Forward (fw) and reverse (rv) primers used in this study. Restriction sites used for cloning are indicated in bold. Underlined nucleotides are specific 4nt overhangs used for Golden Gate-based cloning.
Name	Purpose	Sequence (5'-3')	Notes
METE.fw	RT-PCR	GGAAAGGATCGCTGAGTGAAG	Fig. 1a
METE.rv	RT-PCR	CCAAATTCTCGAAGCGATGAGG	Fig. 1a
CBA1.fw	RT-PCR	AAGTTTTCGTTCGCTGCCAC	Fig. 1a
CBA1.rv	RT-PCR	GGAGGTAGGTCGTGTTGTCG	Fig. 1a
SHMT1.fw	RT-PCR	ATTCCGCGGCTTACTCAGTC	Fig. 1a
SHMT1.rv	RT-PCR	GATCGAGTCCGTAGGCTTCC	Fig. 1a
H4.fw	RT-PCR	AGGTCCTTCGCGACAATATC	Fig. 1a
H4.rv	RT-PCR	ACGGAATCACGAATGACGTT	Fig. 1a
UBC.fw	RT-PCR	TGCTTCGAAGGCAGCTTAAT	Fig. 1a
UBC.rv	RT-PCR	ATCGTGCGGAAATACCAGAC	Fig. 1a
PH.METE.P5U.gg.fw	GG cloning primer	TTGAAGACATGGAGCCGAATAACTGAGTGCATTGACC	Used to amplify P5UMETE
PH.METE.P5U.gg.rv	GG cloning primer	TTGAAGACATCATTTGTTGATCGAGATAGCTTTTTGGAAG	Used to amplify P5UMETE
PH.CBA1.P5U.gg.fw	GG cloning primer	TTGAAGACATGGAGTCGTCGTTCGTGACGATGCAAGGGTTC	Used to amplify P5UCBA1
PH.CBA1.P5U.gg.rv	GG cloning primer	TTGAAGACATCATTTTGGAACGAGGCAGGGAGGGAACAC	Used to amplify P5UCBA1
PH.FcpA.P5U.gg.fw	GG cloning primer	TTGAAGACATGGAGGGGCTGCAGGACGCAATG	Used to amplify P5UFcpA
PH.FcpA.P5U.gg.rv	GG cloning primer	TTGAAGACATCATTTCGAAACGGCAGACAAATTTGTGC	Used to amplify P5UFcpA
PH.FcpB.P5U.gg.fw	GG cloning primer	TTGAAGACATGGAGACATACCTTCAGCGTCGTGTTC	Used to amplify P5UFcpB
PH.FcpB.P5U.gg.rv	GG cloning primer	TTGAAGACATCATTCTTGACATCTGGCAACCGTG	Used to amplify P5UFcpB
CF088_proHASP1_fw_gg	GG cloning primer	TTGAAGACATGGAGCATACAGTGAATGTAACTTTCGAATTG	Used to amplify P5UHASP1
CF089_proHASP1_rv_gg	GG cloning primer	TTGAAGACATCATTGCTCGCCGTGATGGATC	Used to amplify P5UHASP1
CF082_proNR_fw_gg	GG cloning primer	TTGAAGACATGGAGCATATGCGGAAGTGACTGTAAAC	Used to amplify P5UNR
CF083_proNR_rv_gg	GG cloning primer	TTGAAGACATCATTCGTTCGCACAAGTGGTG	Used to amplify P5UNR
CF090_proAP1_fw_gg	GG cloning primer	TTGAAGACATGGAGCCAAAATTTCGTTCACGGC	Used to amplify P5UAP1
CF091_proAP1_rv_gg	GG cloning primer	TTGAAGACATCATTTTTGCAGGTCCGATAATGTTAG	Used to amplify P5UAP1
ClP1p_l_fw_gg	GG cloning primer	TTGAAGACATGGAGTACGTAGAATCCTACGTAAA	Used to amplify P5UCIP1
ClP1_rv_gg	GG cloning primer	TTGAAGACATCATTTGCGAATGTACGTGTTGT	Used to amplify P5UCIP1
PH.METE242.P5U.gg.fw	GG cloning primer	TTGAAGACATGGAGTGTAGTTTCAGAGGGCTGAGG	Used to amplify P5UMETE242
PH.METE359.P5U.gg.fw	GG cloning primer	TTGAAGACATGGAGACTTCCGTTTGCTGAATGAAGC	Used to amplify P5UMETE359
ML.METEm1.fw	GG cloning primer	AAGAAGACTTGGAGACTTCCGTTTGCTGAATGAAG	Used to amplify P5UMETE359*
ML.METEm1.rv	GG cloning primer	AAGAAGACTTTGATATCCTTGGACGGCAG	Used to amplify P5UMETE359*
ML.METEm2.fw	GG cloning primer	AAGAAGACTTATCAATCTCACATACGGCAAGAAATGTAGTTTCAGAGGGCTGAG	Used to amplify P5UMETE359*
ML.METEm2.rv	GG cloning primer	AAGAAGACTTGATATTGAGCTCCCCGAAATG	Used to amplify P5UMETE359*
ML.METEm3.fv	GG cloning primer	AAGAAGACTTTATCAGTTATTCTACAGCGTCACATAGACCAGTGAATGAACTGTAATGC	Used to amplify P5UMETE359*
ML.METEm3.rv	GG cloning primer	AAGAAGACTTCATTTGTTGATCGAGATAGCTTTTTGG	Used to amplify P5UMETE359*
FcpA.motiv.fw	GG cloning primer	TTGAAGACATGGAGCAAAGCACGTTCTTCGGGCTGCaGGaCGCaaTG	Used to amplify P5UFCPA-1M
FcpA.motiv.rv	GG cloning primer	AAGAAGACTTCATTTCGAAACGGCAGACAAATTTGTG	Used to amplify P5UFCPA-1M
PH.Venus62.CDSs.gg.fw	GG cloning primer	TTGAAGACATAATGGTGAGCAAGGGCGAG	Used to amplify mVenus CDS
PH.Venus62.CDSs.gg.rv	GG cloning primer	TTGAAGACATAAGCTTACTTGTACAGCTCGTCCATGC	Used to amplify mVenus CDS
PH.Ble.CDSs.gg.fw	GG cloning primer	TTGAAGACATAATGATGGCCAAGTTGACCTCC	Used to amplify Ble CDS
PH.Ble.CDSs.gg.rv	GG cloning primer	TTGAAGACATAAGCTCAGTCCTGTTCTTCGGCG	Used to amplify Ble CDS
PH.FcpC.3UT.gg.fw	GG cloning primer	TTGAAGACATGCTTTTTTGTTACATTTACTGACTTCAAGGAGTCG	Used to amplify 3UTFcpC
PH.FcpC.3UT.gg.rv	GG cloning primer	TTGAAGACATAGCGACTAACACACCTGGCGG	Used to amplify 3UTFcpC
PH257.METE3UTgg.fw	GG cloning primer	TTGAAGACATGCTTGGTGATGCCAGCAATTATGTAGAC	Used to amplify 3UTMETE
PH258.METE3UTgg.rv	GG cloning primer	TTGAAGACATAGCGACTGCGTTGTGGTTTCTGATG	Used to amplify 3UTMETE

## Sheet: Table S3
Table S3: Plasmids used in this study
The majority of plasmids were assembled following a Golden Gate cloning strategy and using previously developed parts (pCM0, Crozet et al. 2018) and backbone plasmids (pICH, pAGM Engler et al. 2014).
Part-ID	Description	GG	GG-Level	Comment	5' border	3' border	Background plasmid	Sequence of part (with GG-overhangs)
pPH016	PFCPA	P5U	0	Cloned in this study	GGAG	AATG	pICH41295	GGAGGGGCTGCAGGACGCAATGGAGGATTATCACCGCAAAAATGAACTTCGAAAAAAACTTTCGAGCGACCATGGAAAAGGAGGATCAGATTCAGATTACAACAGTGGATTGCTCTGGTAGCAAATATCTTCTGCTAGATTGGCTCATGGTCGGTTTTGGACGTTCGAAGCTCACCGTCAAAAGAAACAAAAGAGAAGAATGACGTCCTCGTGACGTAGAATCTACGACTGTACTCGGATCTGGGAAATGAATTGACTCACGGTATTCTTCGAGTCCTGTTACAGGCCCTTGGTCCGAACCCCCACACGATTTTTGCACCAAAGATTTGCTTCAATTTGCTGGATGTTTTGACTGCAAGATCAGCTGGCCTAGCAAGAGTGCTCGTGTTGCTTCGTCGG…
pPH018	PFCPB	P5U	0	Cloned in this study	GGAG	AATG	pICH41295	GGAGACATACCTTCAGCGTCGTGTTCACTGTCACAGTCAACTGACAGTAATCGTTGATCCGGAGAGATTCAAAATTCAATCTGTTTGGACCTGGATAAGACACAAGAGCGACATCCTGACATGAACGCCGTAAACAGCAAATCCTGGTTGAACACGTATCCTTTTGGGGGCCTCCCGCTACGACGCTCGCTCCAGCTGGGGCTTCCTTACTATACACAGCGCGCATATTTCACGGTTGCCAGATGTCAAGAATG
pPH022	PMETE	P5U	0	Cloned in this study	GGAG	AATG	pICH41295	GGAGCCGAATAACTGAGTGCATTGACCGATAGCACCCTTGTCGATCTCTTTGAGTAAGGGTCTTAGCTATCTAATTCGAAAACGACACGAAGTTTAATGGGCCTTCGCCGGGACAGACCCAGGACTTACTGGATAAACATTTTGTCCGAGGTCACAGTGACTGAGAAATGTAAAATTCGCGCCATCGGAACGGCAAAACACGTGCTTCCCGATATCTCCGGAATGGAAAAATACGGTTAGTCGTGTTTTACGCATGACGCCAATTGGAAAAAGAGAACATGTTCAAATCACGTTCTTCGCTAAGGTTGTTTCAAGAGCCACTTCCGTTTGCTGAATGAAGCACATGCATACTAGCCTTTTTGCGGTGTACGGGTTCATTGGGCCATCCACCTGGCCGCT…
pPH051	PCBA1	P5U	0	Cloned in this study	GGAG	AATG	pICH41295	GGAGTCGTCGTTCGTGACGATGCAAGGGTTCACGCACATCTACACACACTCACTCACACAACTAGTGTAACTCGTATAGAATTCGGTGTCGACCTGGACCTTGTTTGACTGGTTGGGGATAGGGTAGGTAGGTCATACGTGACGAGACTTGGAATCGAGAGAATGTTCACTCTCACCTCTTCGTTGACTGGTATGGTACGTGACATTTCTACGGTATTCGAGAGACTCTCTCCCATGTACTATTAAGTACAGGAATTCGAGTAAATAGGGCTACAGAGTACTTTTTCACCCTCTAGAGCAGAGCAAACGGTAGTCGAGGTAGGGTTTTATCAGTCAGGAATTTACATTGAAAACGCCAAGTCGATCGATCGTGGATATTGAGCACGAAGCACGTGATTC…
pCF087	PNR	P5U	0	Cloned in this study	GGAG	AATG	pICH41295	GGAGCATACAGTGAATGTAACTTTCGAATTGACAGTATTAGTAGTCGTATTGACAGTGAGGCACGCCCCTCAATGTGCGAGGTGGAAAATATACCAGCATGACAATGAATCTTGGAGATTCTTTTGCTGTCATCAAGATTCACCGCCAAATCTTCAGGAACCTATCACGTCCACAGGCGATGTTAATTCTTGAGTCGTCAAAACAAAGTCCTGTCCTACCTGTAGAAGTTGACAGCGAGCAATTGTATGCAAACTTCTGACTTATGTTATAATAACATTAAAGGTAATTAAGTATCTTCAATTTGGCATTTTGTCACTGTCAGTCCGTTCCGACAATATAGGTAGATTTGGAATGAATCTTTTCTATGCTGCTGCGAATCTTGTACACCTTTGAGGCCG…
pCF089	PHASP1	P5U	0	Cloned in this study	GGAG	AATG	pICH41295	GGAGCATATGCGGAAGTGACTGTAAACGAGAAGTGCACGAAGCCTTTTCTTGTGACGTCACAAACCGAACAGCCCTACGTGGCGTGCGACTTTCCGGCACTTTGGATATCGTTGCCCTATATGTATTGGGTGTATACATGTCGTATTCCAACTACGACAGAAAACAGTCAGTTACGGGTATTCGAACTTCCGGCACCTGCAGCGAGGAGTTTTGTGTCCGTCGCACATCCTCCGTGCTTTCGGCACCTACGTAGGCGGCAAACTTCCTGCCTTCCGCCCGCCTTGCGGCATTCCGGCTCCGGGCCAGAATTGCCCGGGTGTTCACAATTTTGCCTCCTCACGAAAAAACGTTCTACTTTGTATTTTGGTCGGGTTTCGGATCCTTCCAGCAACCATTCT…
pPH091	PAP1	P5U	0	Cloned in this study	GGAG	AATG	pICH41295	GGAGCCAAAATTTCGTTCACGGCAGGGATTTTGGCGTCGAGATCTTCATGGGACCAAAACTAGCAGGAGGATTGGTTTTTCAGCATAATAGATTCGTGTCCCCGTTTCGATTTTTCTCTGCGGCCGTCCCCACCGGACGCTGAAAAATTTCAAAGCTGAAGCATTTGGTGAAGTCGTACGCCAAGTTTCCCACCAGAAATAATGTGGACCAAGAGGGTTAAGTGTCGCGCATGTGCGAAGAATGCGCTGGGAGCTGACTTCCCGGCCGACTGTAATTAGAGAAGAACATAGATTAAAAAAAGACTTGTCAATTCGGAAGATACACAAGTAGACACAGAATACTAAACAAGAAGAGAGAAGCATGACTCATCTTTTTAAGCATCATAATAGATGATTTGC…
pCF091	PCIP1	P5U	0	synthesised, Kadano et al., 2015	GGAG	AATG	pICH41295	GGAGTACGTAGAATCCTACGTAAAATGGACGAAAAGGAATAATATTAACTTAATCCTTTTCGTCCATTTTATAGTGTGACATGTTGAGTCCCGCCTGTTATTAACCAATACAGCCCCCATCCCATAATGCGGCCTGAGGGCCTATCATCTTGCGCTGGTAGCGCGCTTTCTTTCTGTTTTGGCAGGCGAGTATTGCCCTGGCAGGCGGCGTCCTACGGCAGGCGCTCGTGGTCAATACAACATGTCCATTATACCAACGTAAGATTCTGATACTAACGCGATTTTTTGGGCTCAAACAAGTATGGGGGTGGTAACCAACCCCAATGCAAAAATGCATCACGAACACAAAGGATGTTCCAATTAACCTTTATGTAACGGACTTCTTGTTTTCAATCGTTC…
pPH021	Ble	CDS	0	Amplified from pPha-T1, Hamilton et al. 2014	AATG	GCTT	pICH41308	AATGGCCAAGTTGACCTCCGCCGTCCCCGTCCTCACCGCCCGTGACGTCGCCGGAGCCGTCGAATTCTGGACCGACCGTCTCGGATTCTCCCGTGACTTCGTTGAGGACGACTTCGCCGGAGTCGTCCGTGACGACGTCACCCTCTTCATTTCCGCCGTCCAGGACCAGGTCGTCCCCGACAACACCCTCGCCTGGGTCTGGGTCCGTGGACTCGACGAACTCTACGCCGAATGGTCCGAAGTCGTCTCCACCAACTTCCGTGACGCCTCCGGACCCGCCATGACCGAAATTGGAGAACAGCCCTGGGGACGTGAATTCGCCCTCCGTGACCCCGCCGGAAACTGCGTCCACTTCGTCGCCGAAGAACAGGACTGAGCTT
pPH024	mVenus	CDS	0	Amplified from pCM0-044	AATG	GCTT	pICH41308	AATGGTGAGCAAGGGCGAGGAGCTGTTCACCGGCGTGGTGCCCATCCTGGTGGAGCTGGACGGCGACGTGAACGGCCACAAGTTCAGCGTGAGCGGCGAGGGCGAGGGCGACGCCACCTACGGCAAGCTGACCCTGAAGCTGATCTGCACCACCGGCAAGCTGCCCGTGCCCTGGCCCACCCTGGTGACCACCCTGGGCTACGGCCTGCAGTGCTTCGCCCGCTACCCCGACCACATGAAGCAGCACGACTTCTTCAAGAGCGCCATGCCCGAGGGCTACGTGCAGGAGCGCACCATCTTCTTCAAGGACGACGGTAACTACAAGACCCGCGCCGAGGTGAAGTTCGAGGGCGACACCCTGGTGAACCGCATCGAGCTGAAGGGCATCGACTTCAAGGA…
MM185	Bar (Barnase with H4i1 intron)	CDS	0	provided by Dr Michiel Matthijs, Algenuity, UK	AATG	GCTT	pICH41308	AATGAAGAAGCGTCTGTCCTGGATTTCCGTCTGCCTCCTCGTCCTCTTCTCCGCCGCCGGAATGCTCTTCTCCACCGCCGCCAAGACCGACACCTCCTCCCACAAGGCCCACACCGAAGCCCAGGTACGTTTACTGCTAGAATCTGCGACTGCCGAACTTGCTCCTTTATCGAAACCCGTCGCTTACTTTTGTTTTTCTGTAACCTGCCGTTTCACAGGTCATTAACACCTTCGACGGAGTCGCCGACTACCTCCAGACCTACCACAAGCTCCCCGACAACTACATTACCAAGTCCGAAGCCCAGGCCCTCGGATGGGTCGCCTCCAAGGGAAACCTCGCCGACGTCGCCCCCGGAAAGTCCATTGGAGGAGACATTTTCTCCAACCGTGAAGGAAAGC…
pPH017	TFCPC	3UT	0	Cloned in this study	GCTT	CGCT	pICH41276	GCTTTTTTGTTACATTTACTGACTTCAAGGAGTCGAGGAATCGATACTGCCGTCGTTTCCAGGATCCGAGGTTTCTATAGACTCTCTATAGACTCTGTTAACCTAATAGAATCAGACATACCTCTCCTGCTATTTTGTTTTTATGAATTTGGCTTTTGCCTCTCTAGTCAGATTTGAATGTTATTTTCCGCCAGGTGTGTTAGTCGCT
pPH072	TMETE	3UT	0	Cloned in this study	GCTT	CGCT	pICH41276	GCTTGGTGATGCCAGCAATTATGTAGACGAGCATTGGTCTGACAGTTAAGATGTTTACGTCAGATTCATGGAGGCAAAAGTAGACCCATTGGTGATTTCTCTTTACTGTGTTAGTGTATGGTAGAATGTGGTTTAAAAACCGGTTGCTCATAAAATCCGAGCTGCAGCACTTCACACGTATAAACACACAATATGTGCGAAATACCGAAGCAGCAAACATTCTTGCGGCGATGCTTGCATTCGTTGCCTTTTCCGTTACTTTGTGAGTCTTTCGAATGCTCCAACTAGTTCCTTGGACTCCACCGTGCTGCCGAATATTCCTCCCTGTGCGACAACCATTTCCAAGGCGACACGATGAAAGTCGTCAAAGAAGGAAGCGCACGCATCAGAAACCACAAC…
pPH088	PMETE242	P5U	0	Cloned in this study, shortened METE P5U	GGAG	AATG	pICH41295	GGAGTGTAGTTTCAGAGGGCTGAGGCACGCACGATCTCGAATGCACTCTACTAGAGCTGCTCCCTGACGCTGTCGTTTTTATAGGTGTCATTTCGGGGAGCTCAATATCAGTTCAAAGCACGTTCTTCATAGACCAGTGAATGAACTGTAATGCAAAATTGCAGCAGATCTTTTGTGACACGTCCATAAATTTTGATAGAGCTTTATGCCAGCCGTCAAACTTCCAAAAAGCTATCTCGATCAACAAATG
pPH089	PMETE359	P5U	0	Cloned in this study, shortened METE P5U	GGAG	AATG	pICH41295	GGAGACTTCCGTTTGCTGAATGAAGCACATGCATACTAGCCTTTTTGCGGTGTACGGGTTCATTGGGCCATCCACCTGGCCGCTGCCGTCCAAGGATATCACAAAGCACGTTCTACAGAAATGTAGTTTCAGAGGGCTGAGGCACGCACGATCTCGAATGCACTCTACTAGAGCTGCTCCCTGACGCTGTCGTTTTTATAGGTGTCATTTCGGGGAGCTCAATATCAGTTCAAAGCACGTTCTTCATAGACCAGTGAATGAACTGTAATGCAAAATTGCAGCAGATCTTTTGTGACACGTCCATAAATTTTGATAGAGCTTTATGCCAGCCGTCAAACTTCCAAAAAGCTATCTCGATCAACAAATG
METE359scram	PMETE359*	P5U	0	Cloned in this study, shortened METE P5U, motif scrambled	GGAG	AATG	pICH41295	GGAGACTTCCGTTTGCTGAATGAAGCACATGCATACTAGCCTTTTTGCGGTGTACGGGTTCATTGGGCCATCCACCTGGCCGCTGCCGTCCAAGGATATCAATCTCACATACGGCAAGAAATGTAGTTTCAGAGGGCTGAGGCACGCACGATCTCGAATGCACTCTACTAGAGCTGCTCCCTGACGCTGTCGTTTTTATAGGTGTCATTTCGGGGAGCTCAATATCAGTTATTCTACAGCGTCACATAGACCAGTGAATGAACTGTAATGCAAAATTGCAGCAGATCTTTTGTGACACGTCCATAAATTTTGATAGAGCTTTATGCCAGCCGTCAAACTTCCAAAAAGCTATCTCGATCAACAAATG
FcpA-1M	PFcpA-1M (14bp motid added)	P5U	0	Cloned in this study, FcpA and 14 bp motif added	GGAG	AATG	pICH41295	GGAGCAAAGCACGTTCTTCGGGCTGCAGGACGCAATGGAGGATTATCACCGCAAAAATGAACTTCGAAAAAAACTTTCGAGCGACCATGGAAAAGGAGGATCAGATTCAGATTACAACAGTGGATTGCTCTGGTAGCAAATATCTTCTGCTAGATTGGCTCATGGTCGGTTTTGGACGTTCGAAGCTCACCGTCAAAAGAAACAAAAGAGAAGAATGACGTCCTCGTGACGTAGAATCTACGACTGTACTCGGATCTGGGAAATGAATTGACTCACGGTATTCTTCGAGTCCTGTTACAGGCCCTTGGTCCGAACCCCCACACGATTTTTGCACCAAAGATTTGCTTCAATTTGCTGGATGTTTTGACTGCAAGATCAGCTGGCCTAGCAAGAGTGCTC…
pAKS003	cTP (DXR, chloroplast target peptide)	CDS1	0	Cloned in this study	AATG	AGGT	pICH41258	AATGCGGTTAACGGAACTGTCAGTCTCTCTTATCGTCGGTTCGGCGGCAGCCTTTGCCCCGACAACTGGTATCTCCGCGACGCGGACGACTTCGGCCTCGACTGTACGCTTGCAATTAGTCTCCGGTTCCCAAGGCACCGGCGAAGGGTGGATTGATCCTTCGGCTCCCGTCAATTCCAAAGCTTCTTTAGAAAAAACGCTGTCCAAGTCTTTGGAAGGCAGCAATTTCCAGAGGT
pPM32	JcCS (Jatropha curcas casbene synthase)	CDS2	0	Mehrshahi et al. 2020, without stop codon	AGGT	TTCG	pAGM1299	AGGTCTGCGAGCACCAAGAGCGAGACGGAGGCCCGCCCCCTGGCGTACTTCCCGCCCACCGTGTGGGGCGACCGCCTGGCGAGCCTGACCTTCAACCAGCCCGCCTTCGAGCTGCTGAGCAAGCAGGTGGAGCTGCTGAACGAGAAGATCAAGAAGGAGATGCTGAACGTGAGCACCAGCGACCTGGCCGAGAAGATCATCCTGATCGACAGCCTGTGCCGCCTGGGCGTGAGCTACCACTTCGAGGAAGAGATCCAGGAGAACCTGACCCGCATCTTCAACACCCAGCCCAACTTCCTGAACGAGAAGGACTACGACCTGTTCACCGTGGCGGTGATCTTCCGCGTGTTCCGCCAGCACGGCTTCAAGATCAGCAGCGACGTGTTCAACAAGTTCAAG…
pKG268	lmVen (9xGlylinker-mVenus)	CTAG	0	Amplified from pCM0-044, with 9xGly linker added	TTCG	GCTT	pAGM1301	TTCGGGTGGTGGTGGCGGTGGCGGAGGAGGtGTGAGCAAGGGCGAGGAGCTGTTCACCGGCGTGGTGCCCATCCTGGTGGAGCTGGACGGCGACGTGAACGGCCACAAGTTCAGCGTGAGCGGCGAGGGCGAGGGCGACGCCACCTACGGCAAGCTGACCCTGAAGCTGATCTGCACCACCGGCAAGCTGCCCGTGCCCTGGCCCACCCTGGTGACCACCCTGGGCTACGGCCTGCAGTGCTTCGCCCGCTACCCCGACCACATGAAGCAGCACGACTTCTTCAAGAGCGCCATGCCCGAGGGCTACGTGCAGGAGCGCACCATCTTCTTCAAGGACGACGGTAACTACAAGACCCGCGCCGAGGTGAAGTTCGAGGGCGACACCCTGGTGAACCGCAT…
pAKS010	PFCPB:Ble:TFCPC	-	1	Expression cassette, zeocin resistance	-	-	pICH47742	-
pPH050	PMETE:mVenus:TFCPC	-	1	Expression cassette	-	-	pICH47732	-
pPH051	PCBA1:mVenus:TFCPC	-	1	Expression cassette	-	-	pICH47732	-
pPH037	PFCBA:mVenus:TFCPC	-	1	Expression cassette	-	-	pICH47732	-
pCF132	PCIP1:mVenus:TFCPC	-	1	Expression cassette	-	-	pICH47732	-
pCF130	PNR:mVenus:TFCPC	-	1	Expression cassette	-	-	pICH47732	-
pPH240	PAP1:mVenus:TFCPC	-	1	Expression cassette	-	-	pICH47732	-
pCF137	PHASP1:mVenus:TFCPC	-	1	Expression cassette	-	-	pICH47732	-
pPH097	PMETE:mVenus:TFCPC	-	1	Expression cassette	-	-	pICH47732	-
pPH223	PMETE:mVenus:TMETE	-	1	Expression cassette	-	-	pICH47732	-
pPH221	PMETE242:mVenus:TFCPC	-	1	Expression cassette	-	-	pICH47732	-
pPH222	PMETE359:mVenus:TFCPC	-	1	Expression cassette	-	-	pICH47732	-
pMLP2132	PMETE359*:mVenus:TFCPC	-	1	Expression cassette	-	-	pICH47732	-
pMLP2134	PFCPA-1M:mVenus:TFCPC	-	1	Expression cassette	-	-	pICH47732	-
PMETECS	PMETE:cTP:CS:lmVen:TFCPC	-	1	Expression cassette	-	-	pICH47732	-
PMETE	PMETE:mVenus:TFCPC::PFCPB:Ble:TFCPC	-	2	Expression cassette, Fig. 1-3, 5-6, S2-3, S5-6	-	-	pAGM4723	-
PCBA1	PCBA1:mVenus:TFCPC::PFCPB:Ble:TFCPC	-	2	Expression cassette, Fig. 1, S2	-	-	pAGM4723	-
PFCBA	PFCBA:mVenus:TFCPC::PFCPB:Ble:TFCPC	-	2	Expression cassette, Fig. 1-3, S2	-	-	pAGM4723	-
PCIP1	PCIP1:mVenus:TFCPC::PFCPB:Ble:TFCPC	-	2	Expression cassette, Fig. 2	-	-	pAGM4723	-
PNR	PNR:mVenus:TFCPC::PFCPB:Ble:TFCPC	-	2	Expression cassette, Fig. 2	-	-	pAGM4723	-
PAP1	PAP1:mVenus:TFCPC::PFCPB:Ble:TFCPC	-	2	Expression cassette, Fig. 2, S4	-	-	pAGM4723	-
PHASP1	PHASP1:mVenus:TFCPC::PFCPB:Ble:TFCPC	-	2	Expression cassette, Fig. 2	-	-	pAGM4723	-
PMETEBar	PMETE:mVenus:TFCPC::PFCPB:Ble:TFCPC	-	2	Expression cassette, Fig. 4	-	-	pAGM4723	-
PMETETMETE	PMETE:mVenus:TMETE::PFCPB:Ble:TFCPC	-	2	Expression cassette, Fig. 5, S6	-	-	pAGM4723	-
PMETE242	PMETE242:mVenus:TFCPC::PFCPB:Ble:TFCPC	-	2	Expression cassette, Fig. 6	-	-	pAGM4723	-
PMETE359	PMETE359:mVenus:TFCPC::PFCPB:Ble:TFCPC	-	2	Expression cassette, Fig. 6	-	-	pAGM4723	-
PMETE359*	PMETE359*:mVenus:TFCPC::PFCPB:Ble:TFCPC	-	2	Expression cassette, Fig. 6	-	-	pAGM4723	-
PFCPA-1M	PFCPA-1M:mVenus:TFCPC::PFCPB:Ble:TFCPC	-	2	Expression cassette, Fig. 6	-	-	pAGM4723	-
PMETECS	PMETE:cTP:CS:lmVen:TFCPC::PFCPB:Ble:TFCPC	-	2	Expression cassette, Fig. 7, S8, S9	-	-	pAGM4723	-

## Sheet: Table S4
Table S4: Sequence information for motif search
Summary of motifs found in diatom THIC genes and other genes downregulated by cobalamin supplementation. The position denotes the distance between the 3’end of the motif and the start codon of the gene. The genes whose promoter regions were used to find the motif with the MEME software are labelled as “Training”, those that have been experimentally confirmed to be downregulated by cobalamin suppl…
Gene	Gene identifer	Assembly	Source	Description	B12 responsive	Used for	Position	5' (21nt)	Motif (14nt)	3' (20nt)	500 bp (training) or 1000 bp (test)upstream of startcodon
PtTHIC	Phatr3_J38085	ASM15095v2, Ensembl	http://protists.ensembl.org/Phaeodactylum_tricornutum/Info/Index	thiamine biosynthesis (HMP-P synthase, THIC)	y	Training	-284	AACGGCAAAACGAATCTTTGG	GAATCACGTGCTTC	GAAGAATGCGAAAAGATCTC	GGCTCCCTGTGGCATCATCGAGACGGGCCCTTTCTGGATAACTAGAAGACCTCTTTTTTTGGTCGACTTCACTCAAAGGGTAGCATACTCTACTAGCGTCGTTGGCAGATCTGCGAGTCATTCCCGTTCGCCATCCGTAACTTACTGCGACAGTGGAACGGTACTCTGTGACAGGATTCGCTCTCGGAAAGCTCCGGAAGAATGCGAAAAGATCTCGAAGCACGTGATTCCCAAAGATTCGTTTTGCCGTTTTTGGATTTTTGGAAGATCTCGTTGGTTTGCAAAAGATACCGTAAAAGATATCAGTGTCAATCGTGACAAAACCAGCGGATTCGGACATCTGCCGATCTTTTTCACTGATAGGCCTGAAAAAGAAAGATCGCCACAAAATCCAAGCAA…
FcTHIC	FRACYDRAFT_225659	Fracy1, Ensembl	https://protists.ensembl.org/Fragilariopsis_cylindrus_ccmp1102_gca_001750085/Info/Index	thiamine biosynthesis (HMP-P synthase, THIC)	y	Training	-186	CTTTTTTCGCTTACTACAGTT	GCAGTACGTTCAGC	CAATCAGCGTGGGAGAAGGC	TAGTTAACCATATTATTTTTCGAAGGACTTCGAAAGACTACGGTTTTCGAAAAAATAGAAAATAATATTTTAAATTTTGACTTGATTTTTACGGCGTGCGGACGATGGACAGACATCATGTAATAAAAAAATTTTATGACTCCTGGTTTAGGGTACAGTACTTCAAGAAGTACTGCAACAGGTATTACGTGGTGGAGGATGATGATTTAAGACACCCACCTGTTTCGCGGAACCAAAAATCTAAATTTAAAGAAAAATCTGTCTTTTTGTTTTTTACGCAGAGAACCATGAAATCTTTTTTCGCTTACTACAGTTGCAGTACGTTCAGCCAATCAGCGTGGGAGAAGGCGTGGGAGAAGTTCAATTTCAATCTTCGGTCCTAGGCACCTCAGAATATAT…
PmTHIC	324175	ASM90066040v1, NCBI	https://www.ncbi.nlm.nih.gov/genome/?term=Pseudo-nitzschia%20multistriata	thiamine biosynthesis (HMP-P synthase, THIC)	y	Training	-384	TTTACTGAAACACGAGCAAAT	GAAGTACGTACTTC	AGAGAACGAAACTGATGGTT	TCCGTCCAAGACTCAATCCCAGAAACAGTTTTTAGTGACGAAAGTTGATTGGGTTTCTAAGAGTAAAGATAGAATCGTGTGGTAGGTTTTCATTGGTTTACTGAAACACGAGCAAatgaagtacgtacttcagAGAACGAAACTGATGGTTTCCATCAAGGTTACAAGTAAAAAAATCTGGATCCAGACTCCCCTTCCCGCGGTGcgggtacgtacttgtactcgtacgtacaagcGTTTACTAGTGGAattactaccggtacgtacggtactttcaACAGAACCATCAATGAATGATGACTGACAGCCCCAAAACTGTGGAAAAGGAAAGGTGGATCTTTACATCAAAATCCATCCAACAAGCGATCAGAACcaagaattttgttgtcaaacatcaaa…
TpTHIC	THAPSDRAFT_41733	ASM14940v2, Ensembl	https://protists.ensembl.org/Thalassiosira_pseudonana/Info/Index	thiamine biosynthesis (HMP-P synthase, THIC)	y	Training	-235	CTTCGAAACCACCTAGTTCCT	GAAGCACGTGCATC	ACGACATCCTCCACTTCGCA	GATGGACCAGCTAACGCCTCACGAATCCTCGTCAGTTGTTTGTGTTTATCATTTTTCCATGGCAGCATTGCCTTTGGTGATATTGCAGATGATGACATCGTTGGCCTACCGTTGCCGACGAGATGAGATGATAATGAAGTGGACGTCGACGCAGACGGTGACGTCGCTGATGCTTCTGGATATCGTCTACTTTGTTGACGTATTTGTACCACTTGTTCTGTTGGATTGACTCCTCGCCCTTCTTGCTTCGAAACCACCTAGTTCCTGAAGCACGTGCATCACGACATCCTCCACTTCGCAGCGCTTACGGATCGTTGAGATCAAGACAGCGTCTCCATACTGATTTCACGTGGGAATTCCGTTGGCGGTCTGCCATCACAAAATTTGTGGCTGTCTTGA…
CcTHIC	JABMIG010000018.1	Cyccr1, UCLA	http://genomes.mcdb.ucla.edu/Cyclotella/download.html	thiamine biosynthesis (HMP-P synthase, THIC)	y	Training	-274	TAATGGTATCCATAAAATGAT	GTATCACGTTCGTC	GCTCGTTGAGGTTGATTAGA	CAATTATTGCACCATAAGAAAATCTGGAATTTGATCAAAGTGTATGGTGCAATTATTGCACCATTTTGGCACCATTATTTTACGGTATGGTATGGTACCATAGGTTTATGGGAGGTAGGTGATGGGAAAGATACCATTTTGTTGGATTGACGCTCTAGAAAATTCCAGAGGTAAATATTGTACTGAAATAATATATAATGGTATCCATAAAATGATGTATCACGTTCGTCGCTCGTTGAGGTTGATTAGAGGTCTCACGACCTCACATAATGATGATGATGTTGTATCTACAACAACTTAATGCACACCATCATCGATTGTTGTTGATGATGGATGAATGATCTATATTGATTGATGGAAAAGATATAGTATGACGTGATATCTAGTTCGAGAACACAT…
ToTHIC	THAOC_32799	ThaOc_1.0, Ensemble	https://protists.ensembl.org/Thalassiosira_oceanica_gca_000296195/Info/Index	thiamine biosynthesis (HMP-P synthase, THIC)	y	Training	-144	CGTCGGCGGTCTTCACATCGG	CAATCTCGCGCAGC	GACAATGCCGACATCACTCC	AAGTGCTGGTAGGCAGTATACTGGAGAGTCCCTTGTATTGCATACAGGGCCGACGGCAGACCCGCTGCGAGCAGTGTAGAAGTAAAAGACCACGACGATAACTGTCTCGATAGATCTTGTACAGTCCTATCAGAGAGAGACGATGCGTCTTCGATCAGACTCGATTGTGCCACGTAAGAAGACAGAACCCAACCTCCGAGGCCGAGCGACATCTTCACTACCTCTTCTACCAGTGCGACACTCTGCTTGTTTGTCGATGGGTGTATGTACAACCTTCCAAGTCTGGGCGTCACTGCATAGTTTAATGCCAACAGTAGCAGATAGAACATAGACAGGGGAGTGATGTCGGCATTGTCGCTGCGCGAGATTGCCGATGTGAAGACCGCCGACGTCCCTCCG…
PtMETE1	Phatr3_J28056	ASM15095v2, Ensembl	http://protists.ensembl.org/Phaeodactylum_tricornutum/Info/Index	methionine biosynthesis (cobalamin-independent methionine synthase, METE)	y	Test	-133	CGGGGAGCTCAATATCAGTTC	AAAGCACGTTCTTC	ATAGACCAGTGAATGAACTG	ATCCTTCGAAAACTTGCGTCTCGATCTATTAGCAAAATAGCTCCAGATTGGTCAATCCGAGAAGCTGCTAGTGGCGAGACCGTCCTCCAGCTGATTACTTGCGGTGAGTCGTTTGATCTAATCTTTATGGATCAATACATGACTAGTACCGATCGGCAGCTAACTGGAACTGAGACAGTTCGAGAACTCCGTTCGCGACGAGTAAACTCCATCGTCTGCGGGCTATCCGCGAACGACCTACAGCAAGCTTTTACTGGAGCCGGCGCGAATTATTTCATAATGAAGCCATTTCCCTGCAAAGCTGTTGAGCTAGAGACCGAATTACTCCGAATAACTGAGTGCATTGACCGATAGCACCCTTGTCGATCTCTTTGAGTAAGGGTCTTAGCTATCTAATTC…
PtMETE2							-262	GCTGCCGTCCAAGGATATCAC	AAAGCACGTTCTAC	AGAAATGTAGTTTCAGAGGG
PtMETE3							-395	TTGGAAAAAGAGAACATGTTC	AAATCACGTTCTTC	GCTAAGGTTGTTTCAAGAGC
PtMETE4							-485	AATTCGCGCCATCGGAACGGC	AAAACACGTGCTTC	CCGATATCTCCGGAATGGAA
FkMETE	KJ866918.1	PRJEB32688, ENA	http://protists.ensembl.org/Phaeodactylum_tricornutum/Info/Index	methionine biosynthesis (cobalamin-independent methionine synthase, METE)	y	Test	-273	CGGTATGTCCGACCATATCTC	GAATCACGTTCCTC	GACATGTATCGATGGTAAAG	GCTTTACCATCGATACATGTCGAGGAACGTGATTCGAGATATGGTCGGACATACCGGTAACAGGTTGTGCATGCCATTGATATGAGTGTATTGGCGCGAAGGTAAAAGGTTGTGCATGCCATTGATATGAGTTATTGGCGCGAAGGTAAACGTATGCTGTTAACGATTTTTAATGGCTATTCTCGGAATTATGGTGCACAATGGCTAAGTACTCTGTACGTCAGGGCTGATACGGGCTAGTCTATCCAGCCTTCTAAAGAACGTTCATCGCGATCGATTGAATAGAGCGATGTGATGCTTGAAGTAGTACCAGTAGTGTACAGCTGTGGTACAACTTTTGATCGGCACTGCTATGATATTTCTGCTTACAACATGCCTTTAAGACACATGCTATGGAGA…
PtCBA1	Phatr3_J48322	ASM15095v2, Ensembl	https://www.ebi.ac.uk/ena/browser/view/PRJEB32688	vitamin B12 uptake (cobalamin acquisition protein 1, CBA1)	y	Test	-263	TCGATCGTGGATATTGAGCAC	GAAGCACGTGATTC	GCAATCCGGACGGGGCCGAG	GTCTTTGGCCTCGGCCACAACGGCATGGCCACCTACAATGCCGACGCCCGTCCGGATTTCTGGAAGCTCCAAGTCACCACGACTCGCAACGTCACGGGCGGACACGGTTTCCCCCAAGCCTTTGTCGACTGGTTCTGTGGTGGCCTCCAGTACCAAGTCGACCACCACTTATTCCCCAGCCTGCCCCGACACAATCTGGCCAAGACACACGCACTGGTCGAATCGTTCTGCAAGGAGTGGGGTGTCCAGTACCACGAAGCCGACCTCGTGGACGGGACCATGGAAGTCTTGCACCATTTGGGCAGCGTGGCTGGCGAATTCGTCGTGGATTTTGTACGCGACGGACCCGCCATGTAATCGTCGTTCGTGACGATGCAAGGGTTCACGCACATCTACACA…
PtSHMT1	Phatr3_J18665	ASM15095v2, Ensembl	http://protists.ensembl.org/Phaeodactylum_tricornutum/Info/Index	one-carbon metabolism (serine hydroxymethyltransferase, SHMT1)	y	Test	-75	TGGAACGTGCCAGCGAAAACG	TCTGCTCGTGCTTC	GCTCGGCCCATGGAGTAACG	AGCCTGTAATAAGGCAAAGACCTCGGCATGTGGATACCCAGCACGGGGATGGAATCCCTTGCCGAGAACCGTTCCGTCTTCCTGGTTAACCAGTACACAACCGACGGCAGGATTTGGAAAGGTGTGGCCGAGTCCCTCTTTAGCACACTCTATGGCTTGCCGTAGAAACCCTTCGTCTTCCGTAGAGAGTGCTGGCAAATGAGTCCCCGACGACCGAAAATAAAAGCGAGGCTGTGAAATTCTCGCGAAGTTCGAGGACCGGTAAGCGAATTTAGCCTGGTATGCGTCGGAAAACGAGGCAACGCGTCGGAAGGTGCTCATGAATAGGATCATTGCGAACGAATGAAGCTTCGGTAGCCCAATGTTCATTGCCACTCTATTAGTTTGGCGCGAGAAATG…
Tp42612	THAPSDRAFT_42612	ASM14940v2, Ensembl	https://protists.ensembl.org/Thalassiosira_pseudonana/Info/Index	hypothetical protein	y	Test	-157	CATTAGTGACAAAGTGCCAGA	CCATCACGTGCTAC	AACCACAACCGTCCGTGCAA	ACTTGAATTGTTACAAGAATAGATGGCATTGTAACATTGCCTCTTGCAAATGATGCATAGGATGCACTTGTTTCACAGGTGAATTCAGCCCGAAATTTGTATTTGCCAACTTTCACACCACCCAATTTGTTCATGAGCGATGTGTACATCGACTGCGTTAGAGAATCGCCGTAGAAGAAGATTCTATCAACCGAGAGCTGAGTCAGCACCTCACACATCATGTCGTGAGTCATGATATCAACTTGACAATCTTCATTGTAATCTTTCCACTTCCAGCTCGTTTCCCATGGGAATGGAGCATCGTCGGATGGTACGAAAGATCCATAAGTTCTGTCACCGAAGGGTCCCCTAGGATACAAGCGATACTCAAATTGACCGTGGTTGGTGGCGAAATCCCAG…
Tp22483	THAPSDRAFT_22483	ASM14940v2, Ensembl	https://protists.ensembl.org/Thalassiosira_pseudonana/Info/Index	predicted protein	y	Test			Could not find		GGCGAGAGAGTACATTGGCAGAGCTTCATCGAGGGCACCGGCGGCGAAGCGAGAGTTGGCTGCTTGGCGCAGCTCGTTGAGGTTTGGCAGCTGGGGAGCGGCGTCGTCGCCGACGCCTGAGGGGGTGACGGTAGCGTCGTTCATGTGCTGGTTCGAGTGTACAGCAAGGTAGGTAGCGGCTGGGAGGGGAATTATGGTGCAGTATATAATTATTGTCTCGCGTAGCAACTCCAAGTCAAACAGGTCTCTTGTAGTGAAGTGGTTATCACTGTTGACTTTGAATCAACCATCCTGGGTTCGAATCCCAGCAAGAGAATTGACTCTTACATTTTGCATTTTTGTTTTGGGATTTCCCTATTTTCATTCTTTCGCTCTTGGATCTTTTCTTTTTCTTCAGTG…
PtUBQ	Phatr3_J28620	ASM15095v2, Ensembl	http://protists.ensembl.org/Phaeodactylum_tricornutum/Info/Index	housekeeping gene (ubiquitin, UBQ)	n	Test			Could not find		ACCTTTTTGTCCTTGAAGTTATCCGCCTGTTTGGCACAGAATGTTGCATCGAAGTGACTAAAGGTTACCATTTGTGGATTCAAGGCAGCCTTCTCTGTTCTGGGATTAATAAAGTGTCCAATATCGTGCTCAAATGTATTCCGTACATCAATCAACACCACATCATCGCTGCCGAAACCTTGGGATAGTGTCTCATGAAACTGCTGTGGCGTCAGATGCTTTCCGCCGTGGTCCACAATATCTTGCACAGAGACCGAGCCTCCAGTACTAATTATTTCCTTGACAATGCTGATTTTCAAGTCCGGGAATGGCTCCAATATACCTCTTCCAGTAGACGACTCTTTCCAATCGATACCTCGAAACAAGAATTCTGCTTCAAAAGAATTTGGAAGATGTTCA…
PtH4	Phatr3_J26896	ASM15095v2, Ensembl	http://protists.ensembl.org/Phaeodactylum_tricornutum/Info/Index	housekeeping gene (Histone H4)	n	Test			Could not find		AAAGGAATTTGACCACAAACAGATACAAGTCTGCATTCCGAGATATTTGAATGATTCTTTGGTTGTGTGGGTGGATTTTAGAAAATCCGGTTTTTGGTTTGAATGCAGGGGTCATAGAGCCTCGCGGTGCATCGAGTAGTCTCTCAGAGACACTACATTGTTTACGAGCGCTCGCCACGAATACGACGGGCAAGCTGAATATCCTTCGGCATGATCGTCACACGCTTGGCGTGAATTGCGCACAAGTTCGTGTCTTCGAACAGCCCCACGAGGTAGGCCTCAGCGGCTTCCTGCAAAGCGAGGACCGCCGATCCCTGAAAGCGAAGATCGGACTTGAAGTCCTGGGCAATCTCACGCACCAGGCGCTGGAAGGGCAACTTGCGGATGAGAAGGTCCGTG…
PtGGPPS	Phatr3_J47271	ASM15095v2, Ensembl	http://protists.ensembl.org/Phaeodactylum_tricornutum/Info/Index	isoprenoid biosynthesis (geranylgeranyl diphosphate synthase, GGPPS)	n	Test			Could not find		GTCTCTTTCCCGATGTCGATGCCCAGACGGCCTGCTTTATTGTGGCCAGGTAAGTGTCTTACTGTTAGTTGTAGACACCTCCCTACTTCCTTGTTCTCGATCTGAGTTTTTGGCTCACAAGCTTGCGAATGACCTGCAATTTTTAGCAATCCTTTGACTCGGACGCACACATGGCATCCAATGCCGCGTAACTCGATCATGTGGTGCACGCGTGGATCCCCTCCTGAGCTTCGTTTGTTGCGTTTGCGCTCTCGCACGGCCTCAATGCTACGCACGCATCTGCCCACGAAAGGCGACTTGGGATTTTCGATTGTGTCGACGCCTCCGACGCTCAAGGATCTAGAGTTCATGAACCTGACGGAATCTGATATTGTGGGCCAGGCTGCCTAGATACGTAGA…
PtPSY	Phatr3_EG02349	ASM15095v2, Ensembl	http://protists.ensembl.org/Phaeodactylum_tricornutum/Info/Index	carotenoid biosynthesis (15-cis-phytoene synthase, PSY)	n	Test			Could not find		TCTGTTCTATCTAACATAAAAGCTTTCGTTCTGCTTTCCGTTAGACCGCCCAGCGCCAAAACAGTATGACTGACAAATTAAGGCAAACTTTACGAAAGGCATGAAGATACCCTTAGGAAAAAAAGATACTTCGAATCAATTCAACATTCCCAAATAGTGGTTTTTTCACCCTTGCTCATCCTAGATTTCAATTAGTGAATTTTCTCATATACTATTAATTTTCGCTTCTAACTGAACTGTAGATTATAAGATGTATCAACCAAAAAAGGTGCAGCGGGTAAACACCTGTTTACGGTTAGTGGATTTGACATGGTCTGAGCACCCGTTTAGCGTCCTTGTCCGACAGAATTCTTTTGTGAATGAGTAGCACCTAATATATGTCGTGGTTAAAACAGAACG…
PtPDX1	Phatr3_J29885	ASM15095v2, Ensembl	http://protists.ensembl.org/Phaeodactylum_tricornutum/Info/Index	vitamin B6 biosynthesis (pyridoxal phosphate synthase protein, PDX1)	n	Test			Could not find		TTGGTCGGTCCGCGTTTTCGACGACGTTGCAAGGCCAGCTTCTGCTTGTCGTTGAGCGCCTCCAGGTTGGGATTACGATCATCGAGTGCAAGGTGGGCACGGCGTTCTTTCGTTTTACCGGCGTTGAGGAACTTTTCCACCGTTTCCTGTTGTTTCTGTGCTCTTTGTTGGAGATCGTGACGTTTTTCCTTGGCTTCCTTGGACGACAAGCCTCGCGCGACTTGTAGACTGCCATTGGGATCGCTGTCGATTTTGGGCTTTTTCATCAGCGGACGGTCCTCTTCTTGTTCGGCATCCGAAGATGCGGCTCGGCCTTTGCTCCGGCTTTTGGAACCTCCCATCCTGCTCTTCTTTTTGGTTCGCTCTCGCGACGGGTATGCTAACGATATATTTACCGAT…
PtPDX2	Phatr3_EG01858	ASM15095v2, Ensembl	http://protists.ensembl.org/Phaeodactylum_tricornutum/Info/Index	vitamin B6 biosynthesis (pyridoxal phosphate glutaminase subunit, PDX2)	n	Test			Could not find		CGAAGGCAAAAGTGCTGAGACAACAAAACGTACCAATGTACAAGTACTTGGGAGAGTGGACTGTTCCCAGGGTGTCAAAATAAGCGGCATCCTGCGCCTTCTTGGTTTCAATGAATTTTTTATTTCCATCAAAGATCTCAGTGATGTCGAGGTCGTATGACTTCTTTTCGGCGCCGCCAGCGGACAGAGCAGAAGTTGCGGATTCCGAAGACACCTCAGGCATTGCCTTAGCGCCGAAACGGAATGCCTTGTTGGCATTGAAAGCCTCAACAGAAGTGGCGCAGGCCAAGAGAGCGATGGAGGCTGACAAGAACTTCATTGTTTCGATGATTTTCTGCTAGGAATTGTGATGAAACAGTTTCAAGATGGTCGGTGAGCTGTGAGAATGTATTTTGCCGT…
PtUMPS	Phatr3_J11740	ASM15095v2, Ensembl	http://protists.ensembl.org/Phaeodactylum_tricornutum/Info/Index	pyrimidine synthesis (orotidine-5'-phosphate decarboxylase, UMPS)	n	Test			Could not find		TCTTCAACGAAATTCTGGAGCCATTCTAAAGCTTCGGGTCTTCCTTTCCGCAAACCAACGGCCTGCTGGACTGCCGTAAAATGACCCTCCGTAATTTTTGATCCCGAAAGTTTCAATTGTTGTTTTAGAAGACCCGGTCGAAGGCCAGCAAGGGCATCAAAGTGCTGTCCGGCAAAGGCGGCGAATACTTCATCGTCACTTCCCGGCAAAGCGACTAGCTCGGCGGTGCTCATATTGTTTTCCAACCACAAACCGTAAGCCGAACCTTTTTTCACAGCCACCCGGTTTCCGGGACAATCGACGTCCGTAGCAGTCTTTAATTTGGATCCTTTCCGGACTAGATATGTCGCAGCGATCTCAACGTAGGCGGAAGTAAAGTCAATGTGCTCGGCACGCTGG…
PtMETH	Phatr3_J23399	ASM15095v2, Ensembl	http://protists.ensembl.org/Phaeodactylum_tricornutum/Info/Index	methionine biosynthesis (cobalamin-dependent methionine synthase, METH)	n	Test			Could not find		TCCATAAGTGTTTGAAATGAAACAGTATTTGACTCCTTGTACAGGCGTGCAAGTTGATGAGGTCCTGGATGTCATTGATTCCAACTATAGGATTCTTTGCTCTGGCGCGATTTAGCTACTTTTTTGGGTTGCGGGGCCGTTTTGGTTATTTCCGCGTCGGAGAACTTCTCTGTACACGAGAGTTCCGAAAAACGATACCTCGCAATCCGATCCAAGTATGAAAATCCTGAAATACTTATGTTGCCGAGATTGTCGGATAGATTGCTTGTTGTATATATTCCAGAAACTGTATCTCAAACAGTATATCGGACATACGTGGTACTCTGCAACTACCTATCTCTAGTAGCTAGTCTCGTCGGTCGCGCCAACCGATTCCCGCCGGAGTACGATTCGAAAAGT…
