# Supplementary material for: A new tool for engineering Phaeodactylum tricornutum: the METE promoter drives both high expression and B12 ‐tuneable regulation of transgenes
Source: Plant J. 2025 Oct 21;124(2):e70210. doi: 10.1111/tpj.70210 (PMC12538271; doi:10.1111/tpj.70210)
Supplement: Supplementary file 11 — Data S1. Supporting Information. [file TPJ-124-0-s007.zip]

Archive with 20 entries (20 files):
- FcpA-1M.gb
- METE359scram.gb
- MM185.gb
- pAKS003.gb
- pCF087.gb
- pCF089.gb
- pCF091.gb
- pKG268.gb
- pPH016.gb
- pPH017.gb
- pPH018.gb
- pPH021.gb
- pPH022.gb
- pPH024.gb
- pPH051.gb
- pPH072.gb
- pPH088.gb
- pPH089.gb
- pPH091.gb
- pPM32.gb
