# Supplementary material for: A new tool for engineering Phaeodactylum tricornutum: the METE promoter drives both high expression and B12 ‐tuneable regulation of transgenes
Source: Plant J. 2025 Oct 21;124(2):e70210. doi: 10.1111/tpj.70210 (PMC12538271; doi:10.1111/tpj.70210)
Supplement: Supplementary file 11 — Data S1. Supporting Information. [file TPJ-124-0-s007.zip › MM185.gb]

LOCUS       Exported                2792 bp ds-DNA     circular SYN 17-APR-2025
DEFINITION  synthetic circular DNA
ACCESSION   .
VERSION     .
KEYWORDS    MM185
SOURCE      synthetic DNA construct
  ORGANISM  synthetic DNA construct
REFERENCE   1  (bases 1 to 2792)
  AUTHORS   PRH
  TITLE     Direct Submission
  JOURNAL   Exported Thursday, Apr 17, 2025 from SnapGene 3.2.1
            http://www.snapgene.com
FEATURES             Location/Qualifiers
     source          1..2792
                     /organism="synthetic DNA construct"
                     /mol_type="other DNA"
     promoter        110..214
                     /gene="bla"
                     /note="AmpR promoter"
     CDS             434..1225
                     /codon_start=1
                     /gene="aadA"
                     /product="aminoglycoside adenylyltransferase (Murphy, 
                     1985)"
                     /note="SmR"
                     /note="confers resistance to spectinomycin and 
                     streptomycin"
                     /translation="MREAVIAEVSTQLSEVVGVIERHLEPTLLAVHLYGSAVDGGLKPH
                     SDIDLLVTVTVRLDETTRRALINDLLETSASPGESEILRAVEVTIVVHDDIIPWRYPAK
                     RELQFGEWQRNDILAGIFEPATIDIDLAILLTKAREHSVALVGPAAEELFDPVPEQDLF
                     EALNETLTLWNSPPDWAGDERNVVLTLSRIWYSAVTGKIAPKDVAADWAMERLPAQYQP
                     VILEARQAYLGQEEDRLASRADQLEEFVHYVKGEITKVVGK"
     rep_origin      1396..1984
                     /direction=RIGHT
                     /note="ori"
                     /note="high-copy-number ColE1/pMB1/pBR322/pUC origin of 
                     replication"
     misc_feature    2232..2235
                     /note="AATG"
     CDS             join(2236..2355,2450..2776)
                     /codon_start=1
                     /product="   provided by Dr Michiel Matthijs, Algenuity, UK
                     
                        Bar (Barnase with H4i1 intron) "
                     /note="Bar"
                     /note="provided by Dr Michiel Matthijs, Algenuity, UK"
                     /translation="KKRLSWISVCLLVLFSAAGMLFSTAAKTDTSSHKAHTEAQVINTF
                     DGVADYLQTYHKLPDNYITKSEAQALGWVASKGNLADVAPGKSIGGDIFSNREGKLPAK
                     SGRTWREADINYTSGFRNSDRILYSSDWLIYKTTDHYKTFTKMR"
     intron          2356..2449
                     /note="H4i1 intron"
     misc_feature    2777..2780
                     /note="GCTT"
ORIGIN
        1 gtggctcttc agtggacgaa agggcctcgt gatacgccta tttttatagg ttaatgtcat
       61 gataataatg gtttcttaga cgtcaggtgg cacttttcgg ggaaatgtgc gcggaacccc
      121 tatttgttta tttttctaaa tacattcaaa tatgtatccg ctcatgagac aataaccctg
      181 ataaatgctt caataatatt gaaaaaggaa gagtatgcgc tcacgcaact ggtccagaac
      241 cttgaccgaa cgcagcggtg gtaacggcgc agtggcggtt ttcatggctt gttatgactg
      301 tttttttggg gtacagtcta tgcctcgggc atccaagcag caagcgcgtt acgccgtggg
      361 tcgatgtttg atgttatgga gcagcaacga tgttacgcag cagggcagtc gccctaaaac
      421 aaagttaaac atcatgaggg aagcggtgat cgccgaagta tcgactcaac tatcagaggt
      481 agttggcgtc atcgagcgcc atctcgaacc gacgttgctg gccgtacatt tgtacggctc
      541 cgcagtggat ggcggcctga agccacacag cgatattgat ttgctggtta cggtgaccgt
      601 aaggcttgat gaaacaacgc ggcgagcttt gatcaacgac cttttggaaa cttcggcttc
      661 ccctggagag agcgagattc tccgcgctgt agaagtcacc attgttgtgc acgacgacat
      721 cattccgtgg cgttatccag ctaagcgcga actgcaattt ggagaatggc agcgcaatga
      781 cattcttgca ggtatcttcg agccagccac gatcgacatt gatctggcta tcttgctgac
      841 aaaagcaaga gaacatagcg ttgccttggt aggtccagcg gcggaggaac tctttgatcc
      901 ggttcctgaa caggatctat ttgaggcgct aaatgaaacc ttaacgctat ggaactcgcc
      961 gcccgactgg gctggcgatg agcgaaatgt agtgcttacg ttgtcccgca tttggtacag
     1021 cgcagtaacc ggcaaaatcg cgccgaagga tgtcgctgcc gactgggcaa tggagcgcct
     1081 gccggcccag tatcagcccg tcatacttga agctagacag gcttatcttg gacaagaaga
     1141 agatcgcttg gcctcgcgcg cagatcagtt ggaagaattt gtccattacg taaaaggcga
     1201 gatcaccaag gtagtcggca aataactgtc agaccaagtt tactcatata tactttagat
     1261 tgatttaaaa cttcattttt aatttaaaag gatctaggtg aagatccttt ttgataatct
     1321 catgaccaaa atcccttaac gtgagttttc gttccactga gcgtcagacc ccgtagaaaa
     1381 gatcaaagga tcttcttgag atcctttttt tctgcgcgta atctgctgct tgcaaacaaa
     1441 aaaaccaccg ctaccagcgg tggtttgttt gccggatcaa gagctaccaa ctctttttcc
     1501 gaaggtaact ggcttcagca gagcgcagat accaaatact gtccttctag tgtagccgta
     1561 gttaggccac cacttcaaga actctgtagc accgcctaca tacctcgctc tgctaatcct
     1621 gttaccagtg gctgctgcca gtggcgataa gtcgtgtctt accgggttgg actcaagacg
     1681 atagttaccg gataaggcgc agcggtcggg ctgaacgggg ggttcgtgca cacagcccag
     1741 cttggagcga acgacctaca ccgaactgag atacctacag cgtgagctat gagaaagcgc
     1801 cacgcttccc gaagggagaa aggcggacag gtatccggta agcggcaggg tcggaacagg
     1861 agagcgcacg agggagcttc cagggggaaa cgcctggtat ctttatagtc ctgtcgggtt
     1921 tcgccacctc tgacttgagc gtcgattttt gtgatgctcg tcaggggggc ggagcctatg
     1981 gaaaaacgcc agcaacgcgg cctttttacg gttcctggcc ttttgctggc cttttgctca
     2041 catgttcttt cctgcgttat cccctgattc tgtggataac cgtattaccg cctttgagtg
     2101 agctgatacc gctcgccgca gccgaacgac cgagcgcagc gagtcagtga gcgaggaagc
     2161 ggaagagcgc ccaatacgca aaccgcctct ccccgcgcgt tggccgattc attaatcact
     2221 ctgtggtctc aaatgaagaa gcgtctgtcc tggatttccg tctgcctcct cgtcctcttc
     2281 tccgccgccg gaatgctctt ctccaccgcc gccaagaccg acacctcctc ccacaaggcc
     2341 cacaccgaag cccaggtacg tttactgcta gaatctgcga ctgccgaact tgctccttta
     2401 tcgaaacccg tcgcttactt ttgtttttct gtaacctgcc gtttcacagg tcattaacac
     2461 cttcgacgga gtcgccgact acctccagac ctaccacaag ctccccgaca actacattac
     2521 caagtccgaa gcccaggccc tcggatgggt cgcctccaag ggaaacctcg ccgacgtcgc
     2581 ccccggaaag tccattggag gagacatttt ctccaaccgt gaaggaaagc tccccgccaa
     2641 gtccggacgt acctggcgtg aagccgacat taactacacc tccggattcc gtaactccga
     2701 ccgtattctc tactcctccg actggctcat ttacaagacc accgaccact acaagacctt
     2761 caccaagatg cgttgagctt tgagaccacg aa
//
