# Supplementary material for: A new tool for engineering Phaeodactylum tricornutum: the METE promoter drives both high expression and B12 ‐tuneable regulation of transgenes
Source: Plant J. 2025 Oct 21;124(2):e70210. doi: 10.1111/tpj.70210 (PMC12538271; doi:10.1111/tpj.70210)
Supplement: Supplementary file 11 — Data S1. Supporting Information. [file TPJ-124-0-s007.zip › pKG268.gb]

LOCUS       Exported                2995 bp ds-DNA     circular SYN 17-APR-2025
DEFINITION  synthetic circular DNA.
ACCESSION   .
VERSION     .
KEYWORDS    pKG268
SOURCE      synthetic DNA construct
  ORGANISM  synthetic DNA construct
REFERENCE   1  (bases 1 to 2995)
  AUTHORS   Katrin Geisler
  TITLE     Direct Submission
  JOURNAL   Exported Thursday, Apr 17, 2025 from SnapGene 3.2.1
            http://www.snapgene.com
COMMENT     ORIGDB|GenBank
            Backbone from Engler et al 2014
FEATURES             Location/Qualifiers
     source          1..2995
                     /organism="synthetic DNA construct"
                     /mol_type="other DNA"
     CDS             215..1225
                     /codon_start=1
                     /note="Sm/Sp no DraIII"
                     /translation="MRSRNWSRTLTERSGGNGAVAVFMACYDCFFGVQSMPRASKQQAR
                     YAVGRCLMLWSSNDVTQQGSRPKTKLNIMREAVIAEVSTQLSEVVGVIERHLEPTLLAV
                     HLYGSAVDGGLKPHSDIDLLVTVTVRLDETTRRALINDLLETSASPGESEILRAVEVTI
                     VVHDDIIPWRYPAKRELQFGEWQRNDILAGIFEPATIDIDLAILLTKAREHSVALVGPA
                     AEELFDPVPEQDLFEALNETLTLWNSPPDWAGDERNVVLTLSRIWYSAVTGKIAPKDVA
                     ADWAMERLPAQYQPVILEARQAYLGQEEDRLASRADQLEEFVHYVKGEITKVVGK"
     variation       1192
                     /note="G to A"
     misc_feature    1385..1999
                     /note="rep (pMB1)"
     rep_origin      1984
                     /note="ORI"
                     /note="RNaseH cleavage point"
     misc_feature    2232..2235
                     /note="TTCG"
     CDS             2236..2262
                     /codon_start=1
                     /note="9x Gly"
                     /note="9x glycin linker"
                     /translation="GGGGGGGGG"
     CDS             2263..2979
                     /codon_start=1
                     /product="Venus YFP with monomerizing A206K mutation (Nagai
                     et al., 2002)"
                     /note="mVenus"
                     /note="mammalian codon-optimized"
                     /translation="VSKGEELFTGVVPILVELDGDVNGHKFSVSGEGEGDATYGKLTLK
                     LICTTGKLPVPWPTLVTTLGYGLQCFARYPDHMKQHDFFKSAMPEGYVQERTIFFKDDG
                     NYKTRAEVKFEGDTLVNRIELKGIDFKEDGNILGHKLEYNYNSHNVYITADKQKNGIKA
                     NFKIRHNIEDGGVQLADHYQQNTPIGDGPVLLPDNHYLSYQSKLSKDPNEKRDHMVLLE
                     FVTAAGITLGMDELYK"
     misc_feature    2980..2983
                     /note="GCTT"
ORIGIN
        1 gtggctcttc agtggacgaa agggcctcgt gatacgccta tttttatagg ttaatgtcat
       61 gataataatg gtttcttaga cgtcaggtgg cacttttcgg ggaaatgtgc gcggaacccc
      121 tatttgttta tttttctaaa tacattcaaa tatgtatccg ctcatgagac aataaccctg
      181 ataaatgctt caataatatt gaaaaaggaa gagtatgcgc tcacgcaact ggtccagaac
      241 cttgaccgaa cgcagcggtg gtaacggcgc agtggcggtt ttcatggctt gttatgactg
      301 tttttttggg gtacagtcta tgcctcgggc atccaagcag caagcgcgtt acgccgtggg
      361 tcgatgtttg atgttatgga gcagcaacga tgttacgcag cagggcagtc gccctaaaac
      421 aaagttaaac atcatgaggg aagcggtgat cgccgaagta tcgactcaac tatcagaggt
      481 agttggcgtc atcgagcgcc atctcgaacc gacgttgctg gccgtacatt tgtacggctc
      541 cgcagtggat ggcggcctga agccacacag cgatattgat ttgctggtta cggtgaccgt
      601 aaggcttgat gaaacaacgc ggcgagcttt gatcaacgac cttttggaaa cttcggcttc
      661 ccctggagag agcgagattc tccgcgctgt agaagtcacc attgttgtgc acgacgacat
      721 cattccgtgg cgttatccag ctaagcgcga actgcaattt ggagaatggc agcgcaatga
      781 cattcttgca ggtatcttcg agccagccac gatcgacatt gatctggcta tcttgctgac
      841 aaaagcaaga gaacatagcg ttgccttggt aggtccagcg gcggaggaac tctttgatcc
      901 ggttcctgaa caggatctat ttgaggcgct aaatgaaacc ttaacgctat ggaactcgcc
      961 gcccgactgg gctggcgatg agcgaaatgt agtgcttacg ttgtcccgca tttggtacag
     1021 cgcagtaacc ggcaaaatcg cgccgaagga tgtcgctgcc gactgggcaa tggagcgcct
     1081 gccggcccag tatcagcccg tcatacttga agctagacag gcttatcttg gacaagaaga
     1141 agatcgcttg gcctcgcgcg cagatcagtt ggaagaattt gtccattacg taaaaggcga
     1201 gatcaccaag gtagtcggca aataactgtc agaccaagtt tactcatata tactttagat
     1261 tgatttaaaa cttcattttt aatttaaaag gatctaggtg aagatccttt ttgataatct
     1321 catgaccaaa atcccttaac gtgagttttc gttccactga gcgtcagacc ccgtagaaaa
     1381 gatcaaagga tcttcttgag atcctttttt tctgcgcgta atctgctgct tgcaaacaaa
     1441 aaaaccaccg ctaccagcgg tggtttgttt gccggatcaa gagctaccaa ctctttttcc
     1501 gaaggtaact ggcttcagca gagcgcagat accaaatact gtccttctag tgtagccgta
     1561 gttaggccac cacttcaaga actctgtagc accgcctaca tacctcgctc tgctaatcct
     1621 gttaccagtg gctgctgcca gtggcgataa gtcgtgtctt accgggttgg actcaagacg
     1681 atagttaccg gataaggcgc agcggtcggg ctgaacgggg ggttcgtgca cacagcccag
     1741 cttggagcga acgacctaca ccgaactgag atacctacag cgtgagctat gagaaagcgc
     1801 cacgcttccc gaagggagaa aggcggacag gtatccggta agcggcaggg tcggaacagg
     1861 agagcgcacg agggagcttc cagggggaaa cgcctggtat ctttatagtc ctgtcgggtt
     1921 tcgccacctc tgacttgagc gtcgattttt gtgatgctcg tcaggggggc ggagcctatg
     1981 gaaaaacgcc agcaacgcgg cctttttacg gttcctggcc ttttgctggc cttttgctca
     2041 catgttcttt cctgcgttat cccctgattc tgtggataac cgtattaccg cctttgagtg
     2101 agctgatacc gctcgccgca gccgaacgac cgagcgcagc gagtcagtga gcgaggaagc
     2161 ggaagagcgc ccaatacgca aaccgcctct ccccgcgcgt tggccgattc attaatcact
     2221 ctgtggtctc attcgggtgg tggtggcggt ggcggaggag gtgtgagcaa gggcgaggag
     2281 ctgttcaccg gcgtggtgcc catcctggtg gagctggacg gcgacgtgaa cggccacaag
     2341 ttcagcgtga gcggcgaggg cgagggcgac gccacctacg gcaagctgac cctgaagctg
     2401 atctgcacca ccggcaagct gcccgtgccc tggcccaccc tggtgaccac cctgggctac
     2461 ggcctgcagt gcttcgcccg ctaccccgac cacatgaagc agcacgactt cttcaagagc
     2521 gccatgcccg agggctacgt gcaggagcgc accatcttct tcaaggacga cggtaactac
     2581 aagacccgcg ccgaggtgaa gttcgagggc gacaccctgg tgaaccgcat cgagctgaag
     2641 ggcatcgact tcaaggagga cggcaacatc ctgggccaca agctggagta caactacaac
     2701 agccacaacg tgtacatcac cgccgacaag cagaagaacg gcatcaaggc caacttcaag
     2761 atccgccaca acatcgagga cggcggcgtg cagctggccg accactacca gcagaacacc
     2821 cccatcggcg acggccccgt gctgctgccc gacaaccact acctgagcta ccagagcaag
     2881 ctgagcaagg accccaacga gaagcgcgac cacatggtgc tgctggagtt cgtgaccgcc
     2941 gccggcatca ccctgggcat ggacgagctg tacaagtaag ctttgagacc acgaa
//
