# Supplementary material for: A new tool for engineering Phaeodactylum tricornutum: the METE promoter drives both high expression and B12 ‐tuneable regulation of transgenes
Source: Plant J. 2025 Oct 21;124(2):e70210. doi: 10.1111/tpj.70210 (PMC12538271; doi:10.1111/tpj.70210)
Supplement: Supplementary file 11 — Data S1. Supporting Information. [file TPJ-124-0-s007.zip › pPM32.gb]

LOCUS       Exported                3902 bp ds-DNA     circular SYN 17-APR-2025
DEFINITION  synthetic circular DNA.
ACCESSION   .
VERSION     .
KEYWORDS    pPM32
SOURCE      synthetic DNA construct
  ORGANISM  synthetic DNA construct
REFERENCE   1  (bases 1 to 3902)
  AUTHORS   Katrin Geisler
  TITLE     Direct Submission
  JOURNAL   Exported Thursday, Apr 17, 2025 from SnapGene 3.2.1
            http://www.snapgene.com
COMMENT     ORIGDB|GenBank
            Backbone Engler et al
FEATURES             Location/Qualifiers
     source          1..3902
                     /organism="synthetic DNA construct"
                     /mol_type="other DNA"
     promoter        110..214
                     /gene="bla"
                     /note="AmpR promoter"
     CDS             215..1225
                     /codon_start=1
                     /note="Sm/Sp no DraIII"
                     /translation="MRSRNWSRTLTERSGGNGAVAVFMACYDCFFGVQSMPRASKQQAR
                     YAVGRCLMLWSSNDVTQQGSRPKTKLNIMREAVIAEVSTQLSEVVGVIERHLEPTLLAV
                     HLYGSAVDGGLKPHSDIDLLVTVTVRLDETTRRALINDLLETSASPGESEILRAVEVTI
                     VVHDDIIPWRYPAKRELQFGEWQRNDILAGIFEPATIDIDLAILLTKAREHSVALVGPA
                     AEELFDPVPEQDLFEALNETLTLWNSPPDWAGDERNVVLTLSRIWYSAVTGKIAPKDVA
                     ADWAMERLPAQYQPVILEARQAYLGQEEDRLASRADQLEEFVHYVKGEITKVVGK"
     variation       1192
                     /note="G to A"
     misc_feature    1385..1999
                     /note="rep (pMB1)"
     rep_origin      1984
                     /note="ORI"
                     /note="RNaseH cleavage point"
     misc_feature    2232..2235
                     /note="Fusion site AGGT"
     CDS             2238..3884
                     /codon_start=1
                     /product="Jatropha curcas cassbene synthase without stop 
                     codon Mehrshahi et al. 2020"
                     /note="JcCS"
                     /translation="ASTKSETEARPLAYFPPTVWGDRLASLTFNQPAFELLSKQVELLN
                     EKIKKEMLNVSTSDLAEKIILIDSLCRLGVSYHFEEEIQENLTRIFNTQPNFLNEKDYD
                     LFTVAVIFRVFRQHGFKISSDVFNKFKDSDGKFKESLLNDIKGILSLFEATHVSMPNEP
                     ILDEALAFTKAFLESSAVKSFPNFAKHISSALEQPVHKGIPRLEARKYIDLYEVDESRN
                     ETVLELAKLDFNRVQLLHQEELSQFSKWWKSLNISAEVPYARNRMAEIFFWAVSMYFEP
                     QYAKARMIVSKVVLLISLIDDTIDAYATIDEIHRVADAIERWDMRLVDQLPNYMKVIYR
                     LIINTFDEFEKDLEAEGKSYSVKYGREAYQELVRGYYLEAIWKADGKVPSFDEYIYNGG
                     VTTGLPLVATVSFMGVKEIKGTKAFQWLKTYPKLNQAGGEFIRLVNDVMSHETEQDRGH
                     VASCIDCYMKQYGVSKEEAVEEIQKMATNEWKKLNEQLIVRSTEVVPVNLLMRIVNLVR
                     LTDVSYKYGDGYTDSSQLKEYVKGLFIEPIAT"
     misc_feature    3887..3890
                     /note="Fusion site TTCG"
ORIGIN
        1 gtggctcttc agtggacgaa agggcctcgt gatacgccta tttttatagg ttaatgtcat
       61 gataataatg gtttcttaga cgtcaggtgg cacttttcgg ggaaatgtgc gcggaacccc
      121 tatttgttta tttttctaaa tacattcaaa tatgtatccg ctcatgagac aataaccctg
      181 ataaatgctt caataatatt gaaaaaggaa gagtatgcgc tcacgcaact ggtccagaac
      241 cttgaccgaa cgcagcggtg gtaacggcgc agtggcggtt ttcatggctt gttatgactg
      301 tttttttggg gtacagtcta tgcctcgggc atccaagcag caagcgcgtt acgccgtggg
      361 tcgatgtttg atgttatgga gcagcaacga tgttacgcag cagggcagtc gccctaaaac
      421 aaagttaaac atcatgaggg aagcggtgat cgccgaagta tcgactcaac tatcagaggt
      481 agttggcgtc atcgagcgcc atctcgaacc gacgttgctg gccgtacatt tgtacggctc
      541 cgcagtggat ggcggcctga agccacacag cgatattgat ttgctggtta cggtgaccgt
      601 aaggcttgat gaaacaacgc ggcgagcttt gatcaacgac cttttggaaa cttcggcttc
      661 ccctggagag agcgagattc tccgcgctgt agaagtcacc attgttgtgc acgacgacat
      721 cattccgtgg cgttatccag ctaagcgcga actgcaattt ggagaatggc agcgcaatga
      781 cattcttgca ggtatcttcg agccagccac gatcgacatt gatctggcta tcttgctgac
      841 aaaagcaaga gaacatagcg ttgccttggt aggtccagcg gcggaggaac tctttgatcc
      901 ggttcctgaa caggatctat ttgaggcgct aaatgaaacc ttaacgctat ggaactcgcc
      961 gcccgactgg gctggcgatg agcgaaatgt agtgcttacg ttgtcccgca tttggtacag
     1021 cgcagtaacc ggcaaaatcg cgccgaagga tgtcgctgcc gactgggcaa tggagcgcct
     1081 gccggcccag tatcagcccg tcatacttga agctagacag gcttatcttg gacaagaaga
     1141 agatcgcttg gcctcgcgcg cagatcagtt ggaagaattt gtccattacg taaaaggcga
     1201 gatcaccaag gtagtcggca aataactgtc agaccaagtt tactcatata tactttagat
     1261 tgatttaaaa cttcattttt aatttaaaag gatctaggtg aagatccttt ttgataatct
     1321 catgaccaaa atcccttaac gtgagttttc gttccactga gcgtcagacc ccgtagaaaa
     1381 gatcaaagga tcttcttgag atcctttttt tctgcgcgta atctgctgct tgcaaacaaa
     1441 aaaaccaccg ctaccagcgg tggtttgttt gccggatcaa gagctaccaa ctctttttcc
     1501 gaaggtaact ggcttcagca gagcgcagat accaaatact gtccttctag tgtagccgta
     1561 gttaggccac cacttcaaga actctgtagc accgcctaca tacctcgctc tgctaatcct
     1621 gttaccagtg gctgctgcca gtggcgataa gtcgtgtctt accgggttgg actcaagacg
     1681 atagttaccg gataaggcgc agcggtcggg ctgaacgggg ggttcgtgca cacagcccag
     1741 cttggagcga acgacctaca ccgaactgag atacctacag cgtgagctat gagaaagcgc
     1801 cacgcttccc gaagggagaa aggcggacag gtatccggta agcggcaggg tcggaacagg
     1861 agagcgcacg agggagcttc cagggggaaa cgcctggtat ctttatagtc ctgtcgggtt
     1921 tcgccacctc tgacttgagc gtcgattttt gtgatgctcg tcaggggggc ggagcctatg
     1981 gaaaaacgcc agcaacgcgg cctttttacg gttcctggcc ttttgctggc cttttgctca
     2041 catgttcttt cctgcgttat cccctgattc tgtggataac cgtattaccg cctttgagtg
     2101 agctgatacc gctcgccgca gccgaacgac cgagcgcagc gagtcagtga gcgaggaagc
     2161 ggaagagcgc ccaatacgca aaccgcctct ccccgcgcgt tggccgattc attaatcact
     2221 ctgtggtctc aaggtctgcg agcaccaaga gcgagacgga ggcccgcccc ctggcgtact
     2281 tcccgcccac cgtgtggggc gaccgcctgg cgagcctgac cttcaaccag cccgccttcg
     2341 agctgctgag caagcaggtg gagctgctga acgagaagat caagaaggag atgctgaacg
     2401 tgagcaccag cgacctggcc gagaagatca tcctgatcga cagcctgtgc cgcctgggcg
     2461 tgagctacca cttcgaggaa gagatccagg agaacctgac ccgcatcttc aacacccagc
     2521 ccaacttcct gaacgagaag gactacgacc tgttcaccgt ggcggtgatc ttccgcgtgt
     2581 tccgccagca cggcttcaag atcagcagcg acgtgttcaa caagttcaag gacagcgacg
     2641 gcaagttcaa ggagagcctg ctgaacgaca tcaagggcat cctgagcctg ttcgaggcca
     2701 cccacgtgag catgcccaac gagcccatcc tggacgaggc cctggcgttc accaaggcgt
     2761 tcctggagag cagcgccgtg aagagcttcc ccaacttcgc gaagcacatc tcgtcggccc
     2821 tggagcagcc ggtgcacaag ggcatccccc gcctggaggc ccgcaagtac atcgacctgt
     2881 acgaggtgga cgagagccgc aacgagacgg tgctggagct ggccaagctg gacttcaacc
     2941 gcgtgcagct gctgcaccaa gaggagctga gccagttcag caagtggtgg aagagcctga
     3001 acatctcggc ggaggtgccc tacgcccgca accgcatggc cgagatcttc ttctgggccg
     3061 tgagcatgta cttcgaaccc cagtacgcca aggcgcgcat gatcgtgagc aaggtggtgc
     3121 tgctgatcag cctgatcgac gacaccatcg acgcctacgc gaccatcgac gagatccacc
     3181 gcgtggcgga cgccatcgag cgctgggaca tgcgcctggt ggaccagctg cccaactaca
     3241 tgaaggtgat ctaccgcctg atcatcaaca ccttcgacga gttcgagaag gacctggagg
     3301 cggagggcaa gagctacagc gtgaagtacg gccgcgaggc ctaccaggag ctggtgcgcg
     3361 gctactacct ggaggccatc tggaaggcgg acggcaaggt gcccagcttc gacgagtaca
     3421 tctacaacgg cggcgtgacc accggcctgc ccctggtggc gaccgtgagc ttcatgggcg
     3481 tgaaggagat caagggcacc aaggcgttcc agtggctcaa gacctacccc aagctgaacc
     3541 aggccggcgg cgagttcatc cgcctggtga acgacgtgat gtcgcacgag acggagcagg
     3601 accgcggcca cgtggccagc tgcatcgact gctacatgaa gcagtacggc gtgagcaagg
     3661 aagaggccgt ggaggagatc cagaagatgg ccaccaacga gtggaagaag ctgaacgagc
     3721 agctgatcgt gcgcagcacc gaggtggtgc ccgtgaacct gctgatgcgc atcgtgaacc
     3781 tggtgcgcct gaccgacgtg agctacaagt acggcgacgg ctacaccgac tcgtcccagc
     3841 tgaaggagta cgtgaagggc ctgttcatcg agcccatcgc caccggttcg tgagaccacg
     3901 aa
//
